# Supplementary material for: HLA-DR Expression in Natural Killer Cells Marks Distinct Functional States, Depending on Cell Differentiation Stage
Source: Int J Mol Sci. 2024 Apr 23;25(9):4609. doi: 10.3390/ijms25094609 (PMC11083986; doi:10.3390/ijms25094609)
Supplement: Supplementary file 1 [file ijms-25-04609-s001.zip]

Archive with 1 entries (1 files):
- ijms-2952846-supplementary.pdf
